# Supplementary material for: Subtle changes in Plasmodium falciparum infection complexity following enhanced intervention in Malawi
Source: Acta Trop. 2015 Feb;142:108–14. doi: 10.1016/j.actatropica.2014.11.008 (PMC4296692; doi:10.1016/j.actatropica.2014.11.008)
Supplement: Supplementary Table S1 — Sample details and 24-SNP genotype data for parasite isolates analysed. Each parasite isolate was genotyped at 24 SNPs using the molecular barcode assay (Daniels et al., 2008). The name of each SNP consists of the chromosome on which it is found and its position on the chromosome as annotated in PlasmoDB version 5.0. Letters “A”, “C”, “G” or “T” highlighted in yellow below SNP names represent minor alleles. Figures highlighted in green are minor allele frequencies as estimated from single-genotype infections only. SNP 24 on chromosome 14 position 000755729 of the P. falciparum genome, PlasmoDB version 5.0, was monomorphic in all parasite isolates analysed (allele frequency of the “T” allele = 0) just like in a previous study, which examined parasite genetic diversity in malaria parasite infections from Blantyre (Milner et al., 2012). Genotyping controls are shown in rows with red highlighting. Multilocus genotype refers to the number assigned to each parasite haplotype (i.e. a set of alleles at the 24 genotyped SNPs in single-genotype infections). Genetically identical infections are assigned the same number while genetically distinguishable infections are assigned unique numbers. Clonality denotes the genetic complexity of an infection i.e. whether the infection contains multiple parasite genotypes (M) or a single parasite genotype (S). N/A = not applicable and ND = not determined. [file mmc1.xlsx]

## Sheet: Sheet1
Supplementary Table S1. Sample details and 24-SNP genotype data for parasite isolates analysed. Each parasite isolate was genotyped at 24 SNPs using the molecular barcode assay (Daniels et al 2008). The name of each SNP consist of the chromosome on which it is found and its position on the chromosome as annotated in PlasmoDB version 5.0. Letters "A", "C", "G" or "T" highlighted in yellow below SN…
Sample ID number	Sampling year	Sampling date	Season of sampling	Patient age (months)	Sex	Parasite density (µl / litre of blood)	SNP 1 Pf_01_000130573	SNP 2 Pf_01_000539044	SNP 3 Pf_02_000842803	SNP 4 Pf_04_000282592	SNP 5 Pf_05_000931601	SNP 6 Pf_06_000145472	SNP 7 Pf_06_000937750	SNP 8 Pf_07_000277104	SNP 9 Pf_07_000490877	SNP 10 Pf_07_000545046	SNP 11 Pf_07_000657939	SNP 12 Pf_07_000671839	SNP 13 Pf_07_000683772	SNP 14 Pf_07_000792356	SNP 15 Pf_07_001415182	SNP 16 Pf_08_000613716	SNP 17 Pf_09_000634010	SNP 18 Pf_10_000082376	SNP 19 Pf_10_001403751	SNP 20 Pf_11_000117114	SNP 21 Pf_11_000406215	SNP 22 Pf_13_000158614	SNP 23 Pf_13_001429265	SNP 24 Pf_14_000755729	Number of heterozygous SNPs	Number of missing genotypes	Multilocus genotype	Clonality
							0.307692	0.0512821	0.36	0.12987	0.168831	0.371795	0.263158	0.025641	0.168831	0.423077	0.445946	0.324675	0.333333	0.285714	0.350649	0.358974	0.423077	0.381579	0.461538	0.223684	0.5	0.428571	0.210526	0
							C	G	T	C	G	G	G	A	T	C	C	A	T	C	A	A	T	T	C	A	C	C	G	T
MP301	2006	2006-02-02	rainy	26	Female	37260	C	A	C	T	C	G	A	G	A	T	C	G	C	A	C	C	C	T	A	A	C	T	T	G	0	0	39	S
MP302	2006	2006-02-02	rainy	29	Male	13670	T	A	C/T	T	C/G	C	A/G	G	A/T	C/T	C/T	A/G	C/T	C	A/C	C	C/T	A	A	G	A/C	C/T	G/T	G	13	0	ND	M
MP303	2006	2006-02-06	rainy	10	Female	14580	T	A	C	T	C	C	A	G	A	C	C	G	C	A/C	A/C	C	T	T	A	G	C	C/T	T	G	3	0	ND	M
MP304	2006	2006-02-06	rainy	38	Male	24110	C	A	C	C/T	C	C/G	A/G	A/G	A	C/T	T	G	C/T	A/C	A/C	C	C	T	A	G	A/C	C/T	G/T	G	11	0	ND	M
MP305	2006	2006-02-07	rainy	10	Female	47250	T	A	C	C	C/G	C/G	G	G	A	C/T	T	A	C/T	A/C	C	A/C	C	A	A	G	A/C	T	G/T	G	8	0	ND	M
MP306	2006	2006-02-07	rainy	10	Male	18120	T	A	C	T	G	C	G	G	A	T	T	G	C	C	C	A	T	T	A	G	C	C	T	G	0	0	40	S
MP307	2006	2006-02-08	rainy	13	Male	23380	T	A	C	T	C	C	G	G	A	C	C	G	C	A/C	C	A/C	T	A/T	A	G	A/C	T	T	G	4	0	ND	M
MP308	2006	2006-02-08	rainy	55	Female	13180	C	A	C	T	C	C	G	A	A	T	C/T	G	T	A/C	C	C	T	A/T	A	A/G	A	T	T	G	4	0	ND	M
MP309	2006	2006-02-10	rainy	28	Male	21130	T	A	C	T	C	C	G	G	A	C	C	G	C	A	C	C	C	T	C	G	C	C	G	G	0	0	41	S
MP310	2006	2006-02-10	rainy	22	Female	45590	T	A	T	T	C	G	G	G	A	T	C	G	C	A	C	A	T	T	C	G	C	C	G	G	0	0	42	S
MP311	2006	2006-02-13	rainy	21	Male	61340	T	A	C/T	T	C/G	C/G	G	G	A/T	T	C/T	A/G	C/T	A/C	C	A/C	C/T	A	A/C	G	A/C	C/T	G/T	G	15	0	ND	M
MP312	2006	2006-02-13	rainy	48	Female	40650	C/T	A	C/T	T	C/G	C/G	G	G	T	C/T	C/T	A/G	C/T	A/C	A/C	C	C/T	T	A	G	A/C	C/T	G/T	G	14	0	ND	M
MP313	2006	2006-02-14	rainy	60	Male	32530.4	T	A	T	T	G	C	G	G	T	T	C	G	T	A	A	C	C	A	A	G	C	T	G	G	0	0	43	S
MP314	2006	2006-02-14	rainy	60	Female	27640	T	A	C	T	C	C	G	G	A	T	C	A	T	C	C	C	C	T	C	A	C	T	T	G	0	0	44	S
MP315	2006	2006-02-14	rainy	10	Male	ND	C	A	C/T	C	G	C	G	G	A	T	C/T	G	C	A	A	C	C	A/T	A	G	A	C	G	G	3	0	ND	M
MP316	2006	2006-02-15	rainy	14	Female	70330	C	A	C/T	C	C	C	G	G	A	T	C/T	A	C/T	A/C	A/C	C	T	A	A/C	G	A/C	T	G/T	G	8	0	ND	M
MP317	2006	2006-02-15	rainy	48	Male	12050	T	A	C	T	C	G	G	G	A	C	T	G	C	A	C	A	C	A	A	G	A	T	T	G	0	0	45	S
MP318	2006	2006-02-16	rainy	60	Female	21850	T	A	C/T	C	C/G	C/G	G	A/G	T	T	C	A	C	A/C	C	A	C	A	A	G	C	T	G/T	G	6	0	ND	M
MP319	2006	2006-02-16	rainy	26	Male	62340	T	A	C/T	C/T	C/G	C/G	G	G	A	C/T	C/T	A	C/T	A/C	A/C	C	C/T	A/T	A	A/G	A	C/T	G/T	G	15	0	ND	M
MP320	2006	2006-02-17	rainy	10	Female	31500.5	T	A	C	T	C	C	G	G	A	T	C	A	T	A	A	C	T	T	A	A/G	A	T	T	G	1	0	68	S
MP321	2006	2006-02-17	rainy	26	Male	43740	T	A	C	C	C	C/G	G	G	A	T	C/T	A	T	A/C	A/C	C	T	T	A	A/G	A/C	C	G/T	G	7	0	ND	M
MP322	2006	2006-02-17	rainy	10	Female	38540	T	A/G	C/T	C	C	C/G	G	A/G	T	T	C	G	C	A	A	C	C	A/T	A	G	A/C	C/T	T	G	7	0	ND	M
MP323	2006	2006-02-20	rainy	26	Female	34960	T	A	C	C/T	C	C	G	G	A	T	T	A	C/T	A	A/C	C	T	A/T	A	G	A/C	C/T	G	G	6	0	ND	M
MP324	2006	2006-02-20	rainy	48	Male	ND	C/T	A	C/T	T	C/G	C/G	G	G	T	C/T	C/T	G	C/T	A/C	C	C	C/T	A/T	A/C	A/G	A/C	C/T	G/T	G	15	0	ND	M
MP325	2006	2006-02-21	rainy	25	Male	28040	T	A	C	T	C	G	G	G	A	C	T	G	C	A	C	A	C	A	A	G	A	T	T	G	0	0	45	S
MP326	2006	2006-02-21	rainy	12	Female	40880	C	A	C	T	C	G	G	G	A	C	C/T	G	C	A/C	A	A/C	C	T	A	G	C	C	T	G	3	0	ND	M
MP327	2006	2006-02-22	rainy	48	Male	14920	T	A	C/T	C/T	C	C/G	G	G	A	C/T	C/T	A	C/T	A	A/C	C	C/T	A/T	A	A/G	A	C/T	G/T	G	13	0	ND	M
MP328	2006	2006-02-22	rainy	21	Female	73850	T	A	C/T	T	C/G	C	G	G	A	C/T	C/T	A/G	C	A/C	A	C	C/T	T	A	A	A/C	T	G/T	G	9	0	ND	M
MP329	2006	2006-02-22	rainy	15	Male	35160	C	A	T	T	C	G	G	G	A	T	C	G	C	A	A	C	C	A/T	A	G	A	C	T	G	1	0	69	S
MP330	2006	2006-02-23	rainy	11	Female	36210.5	T	A	C/T	T	C	C	G	G	T	C/T	C	G	C	A/C	C	C	C	A/T	C	G	A	T	G/T	G	5	0	ND	M
MP331	2006	2006-02-23	rainy	60	Female	39280	T	A	C/T	T	C	C	G	G	A	C	C	G	C	A/C	A/C	C	C	A	A/C	G	A/C	C/T	T	G	6	0	ND	M
MP332	2006	2006-02-23	rainy	23	Male	26480	T	A	C	C	C	C/G	G	G	A/T	T	T	G	C	A/C	C	C	T	A	A	A/G	A/C	C/T	T	G	6	0	ND	M
MP333	2006	2006-02-24	rainy	33	Female	43550	T	A	T	C	C	C	G	G	A	C	T	G	T	A	A	C	T	T	A	G	C	C	G	G	0	0	46	S
MP334	2006	2006-02-24	rainy	53	Male	24810.1	T	A	C/T	C/T	C	G	G	G	A/T	T	C	A/G	T	A/C	C	C	C/T	T	A	G	A/C	C/T	T	G	8	0	ND	M
MP335	2006	2006-02-24	rainy	48	Female	10900	C/T	A	C/T	T	C/G	G	G	G	T	T	C	A/G	C	A/C	A/C	C	C	A	A	A/G	C	T	T	G	7	0	ND	M
MP336	2006	2006-02-24	rainy	49	Female	54820	T	A	C/T	C/T	C/G	C/G	G	A/G	A/T	T	C/T	A/G	C/T	A/C	C	C	C/T	A	A	G	A/C	C/T	G/T	G	15	0	ND	M
MP337	2006	2006-02-27	rainy	35	Male	30590	C/T	A	C	C/T	C/G	G	G	G	A	C/T	C/T	A	C	A/C	A/C	A/C	C/T	A	A	A/G	C	C/T	T	G	12	0	ND	M
MP339	2006	2006-02-27	rainy	60	Male	60290	T	A	C	T	C	G	G	G	A	T	C	A/G	C	A/C	C	A/C	C	A	A	A	A	C/T	G/T	G	5	0	ND	M
MP340	2006	2006-02-28	rainy	13	Female	19300	T	A	C	T	C/G	C/G	G	G	A	C/T	C/T	G	C/T	A/C	A/C	C	C/T	A	A	G	A/C	C/T	G/T	G	12	0	ND	M
MP341	2006	2006-02-28	rainy	60	Male	13660	T	A	T	C	C	C	G	G	A	C	T	G	T	A	A	C	T	A	A	G	C	C	G	G	0	0	47	S
MP342	2006	2006-03-01	rainy	50	Male	10990	T	A/G	C	T	C	C	G	G	A	T	T	G	C	A/C	A	A/C	C/T	A	A/C	A/G	A/C	C/T	G/T	G	10	0	ND	M
MP343	2006	2006-03-01	rainy	11	Female	25320	C/T	A	C/T	T	C/G	C/G	G	G	A/T	C/T	C/T	A/G	C/T	C	A/C	C	C/T	A	A	G	A/C	C/T	G/T	G	15	0	ND	M
MP344	2006	2006-03-02	rainy	23	Male	27130	C/T	A	C/T	T	C/G	C/G	G	A/G	A/T	C/T	C/T	A/G	C	A/C	A/C	C	C	A	A	A/G	A/C	C/T	G/T	G	16	0	ND	M
MP345	2006	2006-03-02	rainy	14	Female	26720	T	A	C/T	T	C/G	G	G	G	T	T	C	A/G	C	A/C	A/C	C	C	A	A	A/G	C	T	T	G	6	0	ND	M
MP346	2006	2006-03-06	rainy	11	Male	31120	T	A	T	T	C	G	G	G	T	T	C	G	C	C	C	C	C	A	C	G	C	T	T	G	0	0	48	S
MP347	2006	2006-03-06	rainy	11	Male	24530	T	A	T	T	C/G	C/G	G	G	A	T	T	G	C	C	C	C	T	A	A	G	C	T	T	G	2	0	ND	M
MP348	2006	2006-03-10	rainy	21	Female	38180	C	A	C	T	C/G	C/G	G	A/G	A	C/T	T	G	C	A/C	A/C	C	T	A/T	A/C	A/G	C	T	T	G	10	0	ND	M
MP349	2006	2006-03-10	rainy	32	Male	22150	T	A	C	T	C	C	G	G	A	T	C/T	G	T	C	C	C	T	A	A	A	A	T	T	G	2	0	ND	M
MP350	2006	2006-03-20	rainy	11	Male	45910	C/T	A	C/T	C/T	C/G	C/G	G	A/G	A/T	C/T	C/T	A/G	C/T	C	A/C	A/C	C/T	A/T	A	A/G	A/C	C/T	T	G	19	0	ND	M
MP351	2006	2006-03-20	rainy	35	Female	22850	T	A	C	T	C	G	G	G	A	C/T	T	A	T	A	C	A	T	A	A/C	A/G	A/C	C/T	T	G	5	0	ND	M
MP352	2006	2006-04-03	rainy	12	Male	27460	T	A	C/T	T	C	C	G	A/G	A	C	C	G	C	C	C	A	C	A	C	G	C	C/T	T	G	4	0	ND	M
MP353	2006	2006-04-03	rainy	30	Female	53220	T	A	C/T	T	C/G	C	G	G	T	C/T	C/T	A/G	C/T	A/C	C	C	C/T	A	A	A/G	A/C	C/T	G/T	G	13	0	ND	M
MP354	2006	2006-04-04	rainy	60	Male	23510	T	A	C	T	C	G	G	G	A/T	T	C	A/G	C	A/C	C	A/C	C	A	A	A	C	C/T	G/T	G	6	0	ND	M
MP355	2006	2006-04-04	rainy	48	Female	31920	C	A/G	C/T	T	C	C	G	A/G	T	C/T	T	G	C	A/C	C	C	T	T	A	G	A/C	C/T	T	G	8	0	ND	M
MP356	2006	2006-04-18	rainy	23	Female	21700	T	A	C/T	T	C	G	G	A	A	T	C	G	C	A	A	C	T	A	A	G	C	T	G	G	2	0	ND	M
MP357	2006	2006-04-18	rainy	20	Male	16200	C	A	T	T	C	C	G	G	A	T	T	A	C	A	A	C	T	A	A	G	C	C	T	G	1	0	70	S
MP358	2006	2006-04-20	rainy	35	Female	30540	T	A	C	T	C	G	G	G	A	T	C	A/G	C	A/C	C	A/C	C	A	A	A	C	C/T	G/T	G	5	0	ND	M
MP359	2006	2006-04-20	rainy	60	Female	3340	T	A	C	T	C/G	C	G	G	A	T	C/T	A/G	C	A/C	A/C	A/C	C/T	T	A	A/G	A/C	T	G/T	G	11	0	ND	M
MP360	2006	2006-04-25	rainy	28	Male	37310	T	G	C	T	C	G	G	G	A	T	C	G	C	A	C	A	C	A	A	G	C	C	G	G	0	0	49	S
MP361	2006	2006-04-25	rainy	15	Male	23860	T	A	C/T	T	C/G	C/G	G	G	A/T	C/T	C/T	A/G	C	A/C	A/C	C	C/T	A	A	A/G	A/C	T	G/T	G	14	0	ND	M
MP362	2006	2006-04-28	rainy	55	Female	9690	C/T	A	C/T	T	C	C	G	G	A	T	C	G	C/T	A/C	A/C	C	T	A/T	A	A/G	A/C	C/T	G/T	G	11	0	ND	M
MP363	2006	2006-04-28	rainy	40	Male	23060	C	A	T	T	G	C	G	G	A	C	C	G	C	A	C	C	T	T	C	G	C	C	T	G	0	0	50	S
MP364	2006	2006-05-02	dry	13	Male	47720	T	A	C/T	T	C	C/G	G	G	A	C/T	C/T	A/G	C/T	A/C	C	C	C	A/T	A	G	A/C	C/T	G/T	G	12	0	ND	M
MP365	2006	2006-05-02	dry	43	Female	21300	C/T	A	C/T	T	C	C/G	G	G	A/T	C/T	C/T	G	C/T	A/C	C	C	C/T	A/T	A	A/G	A/C	C/T	G/T	G	15	0	ND	M
MP366	2006	2006-05-03	dry	22	Male	54420	T	A	C/T	T	C/G	C	G	G	A	C/T	C/T	G	C	A/C	A/C	C	C	A	A	A/G	A/C	C/T	G/T	G	11	0	ND	M
MP367	2006	2006-05-05	dry	46	Female	17680	T	A	C/T	T	C	G	G	G	A	C	C	G	T	A/C	A/C	A/C	C/T	A/T	C	A/G	A	T	T	G	7	0	ND	M
MP368	2006	2006-05-05	dry	11	Male	35360	T	A	T	T	C	C	G	G	A	T	C	G	C	C	C	C	T	A/T	C	G	C	C/T	T	G	3	0	ND	M
MP369	2006	2006-05-15	dry	11	Female	29760	T	A/G	C	T	C	G	G	G	A	C/T	C	G	T	A/C	A	C	C	A	C	G	A	C/T	T	G	5	0	ND	M
MP370	2006	2006-05-15	dry	24	Male	34560	C/T	A	C/T	C/T	C	C/G	G	G	A	C/T	C/T	G	C/T	C	A/C	A/C	C/T	A/T	A	A/G	A/C	T	G/T	G	15	0	ND	M
MP371	2006	2006-05-15	dry	12	Female	20920	T	A	C	T	C	C	G	G	A	T	C	G	C	A	A	C	C	A	C	G	A	T	T	G	0	0	51	S
MP372	2006	2006-05-17	dry	48	Female	26330	T	G	C	T	C	G	G	G	T	T	T	G	C	C	A	C	C	A	C	G	A	T	T	G	1	0	71	S
MP373	2006	2006-05-17	dry	60	Male	52010	C	A	C/T	T	C/G	C	G	G	T	C/T	T	G	T	C	C	C	C	A/T	C	A/G	C	C/T	G/T	G	8	0	ND	M
MP374	2006	2006-05-18	dry	46	Female	35520	T	A	C/T	T	C/G	C/G	G	G	A/T	C/T	C/T	G	C/T	A/C	A/C	C	C/T	A/T	A	A/G	A/C	C/T	G/T	G	16	0	ND	M
MP375	2006	2006-05-18	dry	43	Male	25380	C	A/G	C	C	C	G	G	G	A	T	T	A	C	C	C	C	T	T	C	G	C	C/T	G	G	3	0	ND	M
MP376	2006	2006-05-25	dry	22	Female	31750	T	A	C	C/T	C	G	G	G	A	C/T	C/T	A	C	A/C	A/C	A/C	C/T	A	A	A/G	C	C/T	T	G	10	0	ND	M
MP377	2006	2006-05-25	dry	13	Male	45630	C	A	C	C/T	C	C	G	G	A	T	T	G	C	A	C	A	C	A	C	G	C	T	T	G	1	0	72	S
MP378	2006	2006-05-29	dry	22	Female	49680	T	A	C/T	T	G	C	G	G	A	T	T	G	C	A	A	A/C	C	A/T	A	G	C	C	G	G	3	0	ND	M
MP379	2006	2006-05-29	dry	12	Male	28500	C	A	T	C	G	G	G	G	A	T	C	A	C	C	C	C	T	T	A	G	A	C	T	G	0	0	52	S
MP380	2006	2006-05-30	dry	40	Female	50860	T	A	T	T	G	G	G	G	A	C	T	G	C	A/C	C	C	C	T	A/C	A/G	C	T	T	G	4	0	ND	M
MP381	2006	2006-05-30	dry	40	Male	24760	T	A	C/T	C/T	C	C/G	G	G	A	C/T	C	G	C	A/C	C	A/C	C/T	A/T	A	G	A/C	C/T	T	G	11	0	ND	M
MP382	2006	2006-06-02	dry	24	Female	9450	C	A/G	C	C	C	C	G	A	A	T	T	A	T	A	C	C	C	A	C	G	C	C/T	T	G	2	0	ND	M
MP383	2006	2006-06-02	dry	15	Male	4920	T	A	C/T	T	C/G	C	G	G	A	C/T	C/T	G	C	C	A/C	A/C	C/T	A	A	G	A/C	T	T	G	9	0	ND	M
MP384	2006	2006-06-06	dry	60	Female	15170	T	A/G	C	T	C	C/G	G	A/G	A	C	C	G	C/T	A	A	C	C	A	A	G	A	C/T	T	G	5	0	ND	M
MP385	2006	2006-06-06	dry	48	Female	10070	T	A	C/T	T	C/G	C	G	G	A	C/T	C/T	G	C	C	A/C	A	C/T	A	A	G	A/C	T	T	G	8	0	ND	M
MP388	2006	2006-06-08	dry	36	Female	29030	T	A	C/T	C/T	C	C/G	G	A/G	A/T	T	C/T	A/G	C/T	A/C	C	C	C/T	A	A	G	A/C	C/T	G/T	G	13	0	ND	M
ART001	2007	2007-02-08	rainy	15	Male	58070	T	A	C	T	C	C	G	G	T	T	C	A	C	A	A	C	T	A	C	A	A	T	T	G	0	0	12	S
ART002	2007	2007-02-08	rainy	11	Female	29390	T	A	T	C/T	C/G	G	G	A/G	A	C/T	C/T	G	C/T	A	A/C	C	C/T	A	A	A/G	A/C	C/T	G/T	G	13	0	ND	M
ART003	2007	2007-02-12	rainy	23	Male	26670	C/T	A	C/T	T	C/G	C	G	A/G	A/T	T	C/T	A/G	C/T	A	C	C	C/T	A/T	A	A	A/C	T	G/T	G	13	0	ND	M
ART004	2007	2007-02-12	rainy	18	Male	11340	T	A	C/T	T	C/G	C/G	G	G	A/T	C/T	C/T	A/G	C/T	A/C	A/C	C	C	A	A/C	A/G	A/C	C/T	G/T	G	16	0	ND	M
ART005	2007	2007-02-13	rainy	13	Female	37980	T	A	C	T	C	C/G	G	A/G	A	T	C/T	G	C/T	A	A	C	C/T	A	C	G	A	T	G/T	G	6	0	ND	M
ART006	2007	2007-02-13	rainy	10	Female	31380	T	A	C	T	C	C	G	G	A	C/T	C	A/G	C/T	A/C	C	C	C/T	A	C	A	A/C	T	T	G	6	0	ND	M
ART007	2007	2007-02-15	rainy	19	Female	32400	C	A	C/T	T	C	C	G	G	A/T	T	C	A/G	C	A/C	C	C	C/T	T	A/C	G	C	C/T	T	G	7	0	ND	M
ART008	2007	2007-02-15	rainy	7	Male	19510	T	A	C	C	C	C	G	G	A	C	T	G	C	A	C	A	C	A	C	G	C	T	T	G	0	0	13	S
ART009	2007	2007-02-16	rainy	16	Male	24620	T	A	C	T	G	G	G	G	A/T	T	C	G	C	A/C	C	C	T	T	A	G	A/C	C/T	G/T	G	5	0	ND	M
ART010	2007	2007-02-19	rainy	14	Female	13180	T	A	T	T	C	G	G	G	T	C	C	G	C	A	C	A	T	T	A	A	A	C	T	G	0	0	14	S
ART011	2007	2007-02-19	rainy	24	Male	57650	C	A	C	T	C	G	G	G	A	T	T	G	C	A	C	C	C	T	A	G	C	C	T	G	0	0	15	S
ART012	2007	2007-02-19	rainy	10	Female	22940	T	A	T	C/T	C/G	G	G	A/G	A/T	C/T	C/T	G	C/T	A	A/C	C	C/T	A	A	A/G	A/C	C/T	G/T	G	14	0	ND	M
ART013	2007	2007-02-20	rainy	9	Female	18580	C/T	A/G	C/T	C/T	C/G	G	G	G	A/T	C/T	C/T	A/G	C/T	A/C	C	A/C	T	A/T	A	A/G	A/C	C/T	T	G	17	0	ND	M
ART014	2007	2007-02-20	rainy	27	Male	8180	T	A	C	T	C	G	G	A	A	C	C	G	C	C	C	C	T	A	C	G	A	T	T	G	0	0	16	S
ART015	2007	2007-02-21	rainy	12	Female	16170	T	A	C	C/T	C	G	G	A/G	A	C	C	A	T	C	C	A	T	A/T	A	A/G	C	T	T	G	5	0	ND	M
ART016	2007	2007-02-21	rainy	28	Male	26490	T	A	C	T	C	C	G	A	A	T	C	A	C	A/C	A/C	A/C	C/T	A	A	G	C	C/T	G/T	G	6	0	ND	M
ART017	2007	2007-02-21	rainy	10	Female	20720	C/T	A	C	T	C/G	C/G	G	G	A/T	C/T	C/T	G	C	A/C	A/C	C	C	A	A/C	G	A/C	C/T	G/T	G	13	0	ND	M
ART018	2007	2007-02-23	rainy	12	Male	ND	T	A	T	T	C	C	G	G	A	T	C	G	T	A/C	C	A/C	C	T	A	A/G	A	T	T	G	3	0	ND	M
ART019	2007	2007-02-23	rainy	35	Female	31500	T	A	C/T	T	C	C	G	G	A	T	C	A	C	A	A/C	A/C	C/T	A/T	A	A/G	A/C	C/T	G/T	G	9	0	ND	M
ART020	2007	2007-02-26	rainy	22	Male	45310	T	A	C	T	C	C	G	G	T	T	C	A	C	A	A	C	C/T	A	C	A/G	A	C/T	T	G	4	0	ND	M
ART021	2007	2007-02-26	rainy	18	Male	35280	T	A	C	T	C	C	G	G	A	T	T	A	T	C	C	C	T	A/T	A	G	C	C/T	T	G	2	0	ND	M
ART022	2007	2007-03-02	rainy	24	Female	8660	T	A	T	C	G	C	G	G	T	T	T	G	T	A/C	C	A/C	C/T	T	A	G	C	C	G/T	G	4	0	ND	M
ART023	2007	2007-03-02	rainy	21	Male	20570	T	A	C/T	T	C/G	C	G	G	A	C/T	C/T	A	C	A	A	A/C	C	A	A/C	A/G	A/C	T	G/T	G	10	0	ND	M
ART024	2007	2007-03-06	rainy	35	Male	27200	T	A	C/T	C/T	C	C/G	G	G	A	C/T	C/T	A/G	T	A/C	C	C	C/T	A/T	A/C	A/G	A/C	C/T	G/T	G	14	0	ND	M
ART025	2007	2007-03-06	rainy	48	Male	ND	T	A	C	T	G	G	G	G	A/T	T	C	G	C	A	C	C	T	T	A	G	A/C	C/T	G/T	G	4	0	ND	M
ART026	2007	2007-03-07	rainy	36	Female	33150	C/T	A	C/T	T	C/G	G	G	G	A/T	C/T	C/T	G	C/T	A	C	A/C	C	A	A	G	A/C	C	T	G	9	0	ND	M
ART027	2007	2007-03-07	rainy	18	Male	23020	T	A	C	T	C	G	G	G	A	C	T	A	T	C	A	A	C	T	C	A	A	T	G	G	0	0	17	S
ART028	2007	2007-03-08	rainy	28	Male	34590	T	A	C	T	C	C/G	G	G	A	C/T	C/T	A/G	C/T	A	C	C	C/T	A	A	A/G	A/C	C/T	G/T	G	10	0	ND	M
ART029	2007	2007-03-08	rainy	34	Female	13010	C	A	C	T	C	C	G	G	T	T	T	A	C	A	A	C	C	A	C	G	C	C	T	G	0	0	18	S
ART030	2007	2007-03-08	rainy	28	Male	39380	C	G	T	T	C	C	G	G	A	T	C/T	G	C	C	C	A	T	T	C	G	A	C	T	G	1	0	57	S
ART031	2007	2007-03-12	rainy	36	Female	13560	C/T	A	C	T	C/G	C/G	G	G	A/T	C/T	C/T	A/G	C/T	A/C	C	C	C/T	A/T	A/C	A/G	A/C	C/T	G/T	G	17	0	ND	M
ART032	2007	2007-03-12	rainy	30	Male	82090	T	A	T	T	C	G	G	G	A	T	C/T	G	C	C	C	A	C	A	C	G	C	C	T	G	1	0	58	S
ART033	2007	2007-03-14	rainy	15	Female	24030	T	A	T	C	G	C	G	G	T	T	T	G	T	A/C	C	C	C/T	T	A	G	C	C	G/T	G	3	0	ND	M
ART034	2007	2007-03-14	rainy	22	Female	38430	T	G	C/T	T	C	C	G	G	T	C	C	G	C	C	A	C	C	T	A	G	A	C	T	G	1	0	59	S
ART035	2007	2007-03-14	rainy	14	Male	18210	C/T	A	C/T	C/T	C/G	C/G	G	G	A/T	C/T	T	A/G	C/T	A/C	A/C	C	C/T	A/T	A	G	A/C	C/T	T	G	15	0	ND	M
ART036	2007	2007-03-15	rainy	18	Female	41070	C/T	A/G	C	T	C	C/G	G	G	A/T	C/T	C/T	G	C	A/C	C	A/C	C/T	A	A/C	A/G	A/C	C/T	T	G	13	0	ND	M
ART037	2007	2007-03-15	rainy	9	Male	29950	C	A	C	C	C	C	G	G	A/T	T	T	G	T	A	C	C	C/T	A	A	A/G	C	C/T	G/T	G	5	0	ND	M
ART038	2007	2007-03-20	rainy	15	Female	33980	C/T	A	C/T	T	C/G	G	G	G	A/T	C/T	C/T	G	C/T	A	C	A/C	C	A	A	G	A/C	C	T	G	10	0	ND	M
ART039	2007	2007-03-20	rainy	28	Male	37220	C	A	C/T	C/T	C/G	C/G	G	G	A	C	C/T	A/G	C	A/C	A	C	T	A/T	A	A/G	C	C/T	T	G	11	0	ND	M
ART040	2007	2007-03-20	rainy	11	Female	22100	C	A	C	T	C	C	G	G	A	T	T	G	T	A	A	C	C	A	A	G	A	T	T	G	0	0	19	S
ART041	2007	2007-03-21	rainy	28	Male	46770	T	A	C	T	G	C	G	G	A	T	T	G	T	A	A	A	T	T	A	G	C	T	G	G	0	0	20	S
ART042	2007	2007-03-21	rainy	24	Female	19340	T	A	C	T	C	C	G	G	A	C	C	A/G	C	A	C	A	T	T	C	G	A	T	G	G	1	0	60	S
ART043	2007	2007-03-21	rainy	11	Male	38180	T	A	T	C/T	C/G	G	G	G	A/T	C/T	C/T	G	C/T	A	A/C	C	C/T	A	A	A/G	A/C	C/T	G/T	G	13	0	ND	M
ART044	2007	2007-03-21	rainy	33	Female	12170	C/T	A	C/T	T	C/G	C/G	G	G	A/T	C/T	C/T	G	C/T	A	C	A/C	C	A	A	A/G	A/C	C	G/T	G	13	0	ND	M
ART045	2007	2007-03-22	rainy	19	Female	ND	T	A/G	C/T	T	C	C/G	G	G	A/T	C/T	C/T	G	C/T	A	A/C	C	C	A	A/C	A/G	A/C	C/T	G/T	G	13	0	ND	M
ART046	2007	2007-03-22	rainy	25	Male	11320	T	A	C	T	C	G	G	G	A	T	T	G	T	A/C	C	C	C	A/T	A	G	A	C/T	T	G	3	0	ND	M
ART047	2007	2007-03-23	rainy	35	Female	30670	T	A	C	T	C	C	G	G	A	T	C	G	C	C	C	C	C	A	A	G	C	C	T	G	0	0	21	S
ART048	2007	2007-03-23	rainy	13	Female	30920	T	A/G	T	C/T	C/G	C/G	G	G	A	C/T	C/T	G	C	A	C	A/C	C	T	A/C	G	A/C	C/T	T	G	11	0	ND	M
ART049	2007	2007-03-23	rainy	40	Male	24160	C/T	A	C	T	C	G	G	G	A	C	C	A	T	C	C	C	C	A/T	A	A/G	C	C/T	T	G	4	0	ND	M
ART050	2007	2007-03-28	rainy	19	Female	23210	T	A	T	T	C	C	G	A	A	C	C	A	C	A/C	A/C	C	T	T	A	G	A	C/T	T	G	3	0	ND	M
ART051	2007	2007-03-28	rainy	24	Male	12240	T	A	C/T	T	C	C/G	G	A/G	A/T	C/T	C/T	A/G	C/T	A/C	C	A/C	C/T	A/T	A	G	A/C	C/T	G/T	G	16	0	ND	M
ART052	2007	2007-03-29	rainy	44	Male	23020	C/T	A	C/T	T	C/G	C/G	G	G	A/T	C/T	C/T	G	C/T	A	C	A/C	C	A	A	G	A/C	C	G/T	G	12	0	ND	M
ART053	2007	2007-03-29	rainy	24	Female	13880	C/T	A	C	T	C	C	G	A/G	A	T	T	G	C/T	A	C	C	C	A	C	G	A	C/T	G/T	G	5	0	ND	M
ART054	2007	2007-04-03	rainy	30	Male	48990	T	A/G	C	T	G	C	G	G	A	T	T	A	C	A/C	A/C	C	C/T	A/T	A	A/G	C	C/T	T	G	7	0	ND	M
ART055	2007	2007-04-03	rainy	8	Female	45380	C	A	T	T	C	C	G	G	A	T	C	G	C	C	C	A	T	A	C	G	A	T	T	G	0	0	22	S
ART056	2007	2007-04-05	rainy	10	Female	21800	C/T	A	C	T	C/G	C	G	G	A/T	C/T	C/T	A/G	C/T	A/C	C	C	C	A/T	A/C	A/G	A/C	T	G/T	G	14	0	ND	M
ART057	2007	2007-04-05	rainy	16	Male	34560	C/T	A	C/T	T	C/G	C/G	G	G	A/T	C	C/T	A/G	C/T	A	C	C	C	A	A	A/G	A/C	T	G/T	G	12	0	ND	M
ART058	2007	2007-04-09	rainy	23	Female	35160	T	A	T	T	C	G	G	G	A	T	C/T	G	C	C	C	A/C	C	A	A/C	A/G	C	C/T	T	G	5	0	ND	M
ART059	2007	2007-04-09	rainy	9	Female	31190	C/T	A	C	T	C	G	G	G	A/T	C/T	T	A/G	C	A/C	A/C	C	C/T	A/T	A/C	A/G	A/C	C/T	G/T	G	13	0	ND	M
ART060	2007	2007-04-10	rainy	19	Female	27250	T	A	C	T	C	G	G	A	T	T	C	G	C	A/C	C	C	T	A/T	A	G	A	C/T	T	G	3	0	ND	M
ART061	2007	2007-04-11	rainy	37	Male	23730	C	A	C	T	G	C	G	G	A	T	T	A	C	A	C	C	T	A	C	A	A	T	T	G	0	0	23	S
ART062	2007	2007-04-11	rainy	34	Female	18240	C/T	A	C	T	C	C	G	G	T	C/T	T	G	C/T	A	A/C	A	C	A	A	G	A/C	T	G/T	G	6	0	ND	M
ART063	2007	2007-04-12	rainy	33	Female	39670	T	A/G	C	T	G	C	G	G	A	T	T	A	C	A/C	A/C	C	C/T	A/T	A	A/G	C	C/T	T	G	8	0	ND	M
ART064	2007	2007-04-12	rainy	18	Male	23210	T	A	T	T	C	G	G	G	T	C	C	G	C	A	C	A	T	T	A	A	A	C	T	G	0	0	14	S
ART065	2007	2007-04-16	rainy	16	Female	35370	C/T	A	C	T	C/G	C/G	G	A/G	A/T	T	T	G	C/T	A/C	A/C	C	C/T	A	A	G	A/C	C/T	T	G	11	0	ND	M
ART066	2007	2007-04-16	rainy	14	Male	44210	C/T	A	C/T	T	C	C	G	G	T	T	C	G	C	A/C	C	C	T	A	A	G	A	T	T	G	3	0	ND	M
ART067	2007	2007-04-16	rainy	28	Female	66379.6	C/T	A	C	T	C	C	G	G	T	C/T	T	G	C/T	A	A	A	C	A	A	G	A/C	T	G/T	G	5	0	ND	M
ART069	2007	2007-04-17	rainy	17	Female	42050	C	A	T	T	C	G	G	G	A	T	T	G	T	C	C	C	T	T	A	G	A	C	T	G	0	0	24	S
ART070	2007	2007-04-18	rainy	12	Male	59230	T	A	T	T	C	C	G	G	A	T	T	G	C	A	C	C	C/T	A/T	A	A/G	A	C/T	G/T	G	5	0	ND	M
ART071	2007	2007-04-19	rainy	16	Female	23480	T	A	C	T	C	C	G	G	A	T	T	G	T	A/C	A	C	T	A	A	A/G	C	T	T	G	2	0	ND	M
ART072	2007	2007-04-19	rainy	15	Male	20350	T	A	C/T	T	C/G	C/G	G	G	A/T	C/T	C/T	G	C/T	A	C	C	C	A/T	A	A/G	C	C/T	T	G	11	0	ND	M
ART073	2007	2007-04-20	rainy	27	Female	18530	T	A/G	C/T	T	C/G	C	G	G	A	C/T	C/T	G	C	A/C	C	A/C	C	A/T	A	A/G	A/C	C/T	G/T	G	13	0	ND	M
ART074	2007	2007-04-20	rainy	15	Male	35720	C/T	A	C	T	C/G	G	G	G	A	C/T	C/T	A	C/T	A	C	A/C	C	A/T	A	G	C	C/T	G/T	G	9	0	ND	M
ART075	2007	2007-04-23	rainy	42	Female	20590	C	A	C/T	T	C	C	G	G	A	T	T	G	T	A	C	A	T	T	A	G	A	C	T	G	1	0	61	S
ART076	2007	2007-04-23	rainy	23	Female	8360	C	A	T	C	C	C	G	G	A/T	T	C/T	A	C	A	A	A/C	C	T	C	A	C	C/T	G/T	G	5	0	ND	M
ART077	2007	2007-04-23	rainy	26	Male	29460	C	A	C	C	C	C	G	G	T	T	T	G	T	A	A/C	C	C	A	A/C	G	A	C/T	G/T	G	4	0	ND	M
ART078	2007	2007-04-25	rainy	48	Male	43100	C	A	C/T	T	C/G	C/G	G	G	A	T	C/T	A	C	A	A/C	C	C	A/T	A	A/G	A/C	C/T	T	G	9	0	ND	M
ART079	2007	2007-04-25	rainy	14	Female	13360	T	A	C	T	C	C/G	G	G	A	C/T	T	G	C	A/C	C	A/C	C	A	A	A/G	C	C/T	T	G	6	0	ND	M
ART080	2007	2007-05-02	dry	16	Female	10460	T	A	C	T	C	C	G	G	A	T	C	G	C	A	A	A/C	C/T	A/T	A	G	C	C/T	G/T	G	5	0	ND	M
ART081	2007	2007-05-03	dry	48	Female	24120	T	A	C	T	C/G	C/G	G	G	A	C/T	C/T	A/G	C	A	A/C	A/C	C/T	A/T	A	G	A/C	C/T	G/T	G	12	0	ND	M
ART082	2007	2007-05-03	dry	23	Male	ND	T	A	C	T	C	C	G	G	A	T	C	G	T	A	A/C	C	C	A	A/C	A/G	C	C/T	G/T	G	5	0	ND	M
ART083	2007	2007-05-07	dry	15	Female	48200	T	A	C	T	C/G	C	G	A/G	A/T	T	C	G	C	A/C	C	A/C	C	A	A	A/G	C	C	G/T	G	7	0	ND	M
ART084	2007	2007-05-10	dry	23	Male	43740	C/T	A	C/T	T	C/G	C/G	G	G	A	C	C/T	A/G	C/T	A	C	C	C	A	A	A/G	A/C	T	G/T	G	11	0	ND	M
ART085	2007	2007-05-10	dry	35	Female	16580	T	A	C	T	C	C	G	G	A	C/T	C	A/G	C/T	A/C	A/C	C	C/T	A	C	A	A/C	T	T	G	7	0	ND	M
ART086	2007	2006-06-08	dry	16	Female	30250	C/T	A	C	T	C	G	G	G	A/T	C/T	T	A/G	C	A/C	A/C	C	C/T	A/T	A/C	A/G	A/C	C/T	G/T	G	13	0	ND	M
ART087	2007	2006-06-08	dry	21	Male	28160	T	A	T	T	C	G	G	G	A	T	C/T	G	C	C	C	A/C	C	A/T	A/C	A/G	C	C/T	T	G	6	0	ND	M
LA001	2008	2008-03-11	rainy	20	Female	39560	T	A/G	C/T	C	C/G	G	G	G	A	C/T	T	A	C	A	A	A/C	C/T	A/T	A	A/G	A	C	T	G	8	0	ND	M
LA002	2008	2008-03-11	rainy	25	Male	32210	C/T	A	C	T	C/G	C	G	G	A	C/T	C/T	A/G	C	A/C	C	C	C/T	A/T	A	G	C	C/T	G/T	G	10	0	ND	M
LA004	2008	2008-03-11	rainy	8	Female	18890	C	A/G	C/T	T	C	C/G	G	G	A/T	C	C/T	A	C	A	C	A	T	T	A	A	A/C	T	G/T	G	7	0	ND	M
LA008	2008	2008-03-12	rainy	38	Male	40190	T	A	C	T	C	G	G	G	A	C/T	C/T	A	C/T	A	C	C	C/T	A/T	A	G	A	C/T	T	G	7	0	ND	M
LA011	2008	2008-03-13	rainy	60	Male	23110	C/T	A	C	T	C	C	G	A/G	A/T	T	T	G	C	A/C	C	A	C/T	A/T	A	G	A/C	T	T	G	8	0	ND	M
LA012	2008	2008-03-13	rainy	48	Female	29010	C/T	A/G	C/T	T	C	C	G	G	A/T	T	T	G	C/T	A/C	C	A/C	C	A/T	A	G	A/C	C/T	T	G	11	0	ND	M
LA070	2008	2008-03-14	rainy	15	Male	30290	C	A	C	T	C	C	G	G	A	C	T	G	T	A	C	C	T	A	A	G	C	C	G	G	0	0	25	S
LA301	2008	2008-03-22	rainy	45	Female	34280	T	A	C	T	G	C	G	G	A	T	T	G	C	A	A	C	T	T	C	G	C	T	T	G	0	0	26	S
LA380	2008	2008-03-22	rainy	24	Male	39560	C	A	T	C/T	C	C	G	G	T	T	T	G	C	C	C	C	T	A/T	A	G	C	C	T	G	2	0	ND	M
LA418	2008	2008-03-23	rainy	28	Male	35160	C	A	C	T	C	G	G	G	A	T	C/T	G	C	A	C	C	C	T	A	A	C	T	T	G	1	0	39	S
LA419	2008	2008-03-23	rainy	28	Female	16990	C	A	C	C/T	C/G	C/G	G	G	A	C	C/T	G	C	A/C	C	C	C/T	A	A/C	G	A/C	C/T	G/T	G	10	0	ND	M
LA421	2008	2008-04-15	rainy	39	Male	24310	C	A/G	C	T	C	C/G	G	A/G	A	T	C/T	G	C	A/C	A/C	A	T	A/T	A	G	C	C/T	G/T	G	10	0	ND	M
LA422	2008	2008-04-15	rainy	10	Female	42600	T	A	C	T	C	C/G	G	G	A	C	C	A/G	C	A/C	C	C	C	A/T	A	G	C	T	T	G	4	0	ND	M
LA423	2008	2008-04-15	rainy	25	Female	50680	C/T	A	C	T	C/G	C/G	G	G	A	C/T	C/T	A/G	C/T	A/C	A/C	C	C	A/T	A	G	A/C	C/T	G/T	G	14	0	ND	M
LA424	2008	2008-04-15	rainy	20	Male	29270	T	A	T	T	C	C	G	G	A	C	T	G	T	A	A	A	T	A	A	G	A/C	T	T	G	1	0	63	S
LA425	2008	2008-04-17	rainy	21	Female	ND	C	A	C	T	C	G	G	G	A	T	C/T	G	C	A	C	C	C	T	A	A	C	T	T	G	1	0	39	S
LA426	2008	2008-04-17	rainy	36	Female	12020	T	A	C	T	C	C/G	G	A/G	A	C	T	A	C	A	A/C	A/C	C	T	A	G	A	C	G	G	4	0	ND	M
LA427	2008	2008-04-18	rainy	10	Male	29430	T	A	C	T	C	G	G	G	A	C	C	A	T	C	A	A	T	A	A	G	A	T	T	G	0	0	27	S
LA428	2008	2008-04-18	rainy	50	Female	50150	C	A	T	T	C	G	G	G	A	C	C	A	T	A	C	C	C	A	A	G	A	T	T	G	0	0	28	S
LA430	2008	2008-04-18	rainy	15	Female	14540	C	A	C	C/T	C/G	C/G	G	G	A	C	C/T	G	C	A/C	C	C	C/T	A	A/C	G	A/C	C/T	G/T	G	10	0	ND	M
LA431	2008	2008-04-21	rainy	9	Female	78570	T	A	T	T	G	C	G	G	A/T	C	C	A	C	A	A	C	T	A	A	G	A	C	T	G	1	0	62	S
LA432	2008	2008-04-21	rainy	16	Male	30040	T	A	C	T	C	C	G	G	T	T	T	G	C	C	A	C	C	A	A	A/G	C	C	T	G	1	0	64	S
LA434	2008	2008-04-21	rainy	48	Male	33870	T	A	C	C	C	C	G	G	A	T	C	G	C	A	C	C	T	A	C	G	A	C	T	G	0	0	29	S
LA435	2008	2008-04-21	rainy	9	Male	34560	C	A	C	T	C	C	G	G	A	C	T	A	T	A	C	C	C	A	A	G	C	T	G	G	0	0	30	S
LA436	2008	2008-04-21	rainy	28	Female	32950	C	A	C	C	C	C/G	G	G	A	C/T	C/T	A	C	A/C	A/C	A/C	C/T	T	A	A/G	A/C	C	T	G	10	0	ND	M
LA437	2008	2008-04-22	rainy	9	Female	10220	T	A	C/T	T	C/G	C/G	G	G	T	C	C	A	C	A	A/C	C	C/T	A	A/C	G	C	C/T	G/T	G	8	0	ND	M
LA438	2008	2008-04-23	rainy	55	Female	12460	C/T	A	C	T	C	C/G	G	G	A	T	T	A	C/T	A/C	A/C	C	C/T	T	A	G	A/C	C/T	T	G	8	0	ND	M
LA439	2008	2008-04-23	rainy	9	Male	16320	C/T	A	C/T	T	C	C	G	G	A/T	T	C/T	G	C	A/C	C	A/C	T	A/T	A	G	C	C	T	G	8	0	ND	M
LA441	2008	2008-04-24	rainy	18	Female	61060	C	A	C	T	C	C	G	G	A	C	C	G	T	C	C	C	T	T	A	G	A	C/T	T	G	1	0	65	S
LA442	2008	2008-04-24	rainy	18	Female	29950	T	A/G	C/T	T	C	C	G	G	A/T	C	C/T	G	C	A	C	A	C	A/T	A	A	C	C/T	T	G	6	0	ND	M
LA443	2008	2008-04-25	rainy	15	Female	22300	C	A	C	T	C	C	G	G	A	T	T	A	T	C	C	A	C	A	A	G	C	T	T	G	0	0	31	S
LA444	2008	2008-04-25	rainy	15	Female	20580	T	A	C	T	C	C/G	G	A/G	A	C	T	A	C	A	A/C	A/C	C	T	A	A/G	A	C	G	G	6	0	ND	M
LA445	2008	2008-04-25	rainy	15	Male	3260	C	A	C/T	C/T	C	C/G	G	G	A	T	C/T	G	C	A	C	C	T	A	A	G	C	C	T	G	4	0	ND	M
LA447	2008	2008-05-07	dry	48	Female	13560	T	A	C	T	G	C	G	G	A	C	C	A	C	A	C	C	T	A	C	A	A	T	T	G	0	0	32	S
LA448	2008	2008-05-07	dry	36	Male	44080	T	A	C/T	T	C	C/G	G	G	A	T	T	A/G	T	A	C	A	C	T	A	A/G	C	T	G/T	G	6	0	ND	M
LA449	2008	2008-05-12	dry	19	Female	ND	T	A	T	T	C	C	G	G	A	T	T	A	T	A	C	A	T	T	A	G	C	C	T	G	0	0	33	S
LA450	2008	2008-05-12	dry	12	Female	12420	T	A	C/T	C	G	C/G	G	G	T	C/T	C/T	A	C	A/C	C	C	T	A	A	A/G	A/C	C/T	G	G	8	0	ND	M
LA451	2008	2008-05-12	dry	15	Male	30540	T	A	T	T	C/G	G	G	G	A	C	C	G	T	C	A	C	C	A	C	A	C	C	G	G	1	0	66	S
LA452	2008	2008-05-12	dry	48	Male	26280	T	A	C	T	C	C	G	A	A/T	C	T	A	C	C	C	C	T	T	A	G	A/C	T	G/T	G	3	0	ND	M
LA453	2008	2008-05-12	dry	15	Female	15930	T	A	T	C	C	G	G	G	A	T	T	G	C		C	C	T	T	C	G	A	T		G	0	2	34	S
LA454	2008	2008-05-12	dry	60	Female	22210	C	A	C/T	T	C/G	C	G	G	T	C/T	C/T	A/G	C/T	A	C	C	C	A	A	A/G	A/C	C/T	T	G	9	0	ND	M
LA456	2008	2008-05-12	dry	60	Female	55220	T	A	C/T	T	G	G	G	G	T	T	T	G	C	A	C	C	C/T	T	A	A/G	A/C	C/T	G/T	G	6	0	ND	M
LA457	2008	2008-05-12	dry	15	Male	27120	C	A	C/T	T	C	G	G	G	A	C/T	T	A/G	C/T	A/C	C	C	C	T	A	G	C	C/T	T	G	6	0	ND	M
LA458	2008	2008-05-12	dry	21	Male	64560	T	A	T	T	G	C	G	G	A	T	T	G	C	A	C	A	T	A/T	C	G	C	C	T	G	1	0	67	S
LA459	2008	2008-05-12	dry	23	Male	20310	C	A	C	T	C/G	C/G	G	A/G	T	C/T	T	A/G	C/T	A/C	A/C	C	C	A	A/C	A/G	C	C/T	G/T	G	13	0	ND	M
LA460	2008	2008-05-13	dry	40	Female	13710	T	A	C	T	C	C/G	G	G	A	T	T	A/G	C/T	A	A	C	C	A	A	G	C	C	T	G	3	0	ND	M
LA461	2008	2008-05-13	dry	9	Male	10400	T	A	C	T	C/G	G	G	G	A	T	C/T	A	C	C	C	C	C	A	A	G	C	T	T	G	2	0	ND	M
LA462	2008	2008-05-16	dry	55	Male	31130	C	A	C	T	C/G	C	G	G	A	T	C/T	A	C	A/C	C	C	C/T	A/T	A/C	G	A/C	C/T	T	G	8	0	ND	M
LA463	2008	2008-05-16	dry	21	Female	16580	T	A	C	T	C	C	G	G	A	T	C/T	A/G	C/T	A/C	C	C	C/T	A	A	G	A/C	C/T	T	G	7	0	ND	M
LA464	2008	2008-05-16	dry	15	Male	51360	T	A	C	T	G	G	G	G	T	C	C	G	C	C	C	C	C	A	C	G	A	C	T	G	0	0	36	S
LA465	2008	2008-05-19	dry	46	Male	32020	T	A	C	T	C	C	G	G	A	C	C	A	C	A	C	C	C	T	C	A	A	C	G	G	0	0	35	S
LA466	2008	2008-05-19	dry	10	Female	20340	C	A	T	T	C	G	G	G	A	C	T	G	C	C	A	A	C	A	C	G	C	T	T	G	0	0	37	S
LA467	2008	2008-05-20	dry	53	Male	35820	C	A	T	T	C	G	G	G	T	T	T	A/G	T	A	A	A	C	A	A	G	C	C/T	T	G	2	0	ND	M
LA468	2008	2008-05-20	dry	27	Female	5760	T	A	C/T	T	C	C	G	A/G	T	C	C	G	C	A	A/C	C	T	A/T	A	G	A/C	T	G/T	G	7	0	ND	M
LA469	2008	2008-05-20	dry	10	Male	13840	C	A	C	T	C/G	C	G	A/G	T	C/T	T	A/G	C/T	A/C	A/C	C	C	T	A/C	A/G	C	C/T	G/T	G	12	0	ND	M
LA470	2008	2008-05-20	dry	28	Male	14570	T	A	T	T	C	C	G	G	A	C	T	G	C	A	C	C	C	A/T	A	A/G	A/C	C	T	G	4	0	ND	M
LA471	2008	2008-05-21	dry	15	Female	12660	T	A	C/T	T	C	C	G	G	A	C/T	T	A	C	C	A/C	C	C	T	A	A/G	A/C	C/T	G/T	G	8	0	ND	M
LA472	2008	2008-05-21	dry	10	Male	39650	T	A	T	C	C	C	G	G	A/T	C	C	G	C	A	C	C	C	A/T	A	A/G	C	T	T	G	3	0	ND	M
LA473	2008	2008-05-21	dry	60	Female	33880	T	A	C/T	T	C	C/G	G	A/G	T	T	T	G	C	A	C	C	C	A	A	G	C	C/T	G/T	G	5	0	ND	M
LA474	2008	2008-05-21	dry	36	Female	21370	T	A	C	T	C	C	G	G	A	C	C	A	C	A	C	C	C	T	C	A	A	C	G	G	0	0	35	S
LA476	2008	2008-05-22	dry	60	Male	25840	T	A	C	T	C	G	G	G	A	C	T	A	C	A/C	C	C	C	A	A/C	A/G	A/C	T	T	G	4	0	ND	M
LA477	2008	2008-05-22	dry	24	Female	45210	T	A	T	C	G	C	G	G	A	T	T	G	C	A/C	C	C	T	A	A	G	A/C	T	T	G	2	0	ND	M
LA478	2008	2008-05-22	dry	60	Male	10680	T	A	C	T	C/G	C	G	G	T	C	C	G	C	A	C	C	C/T	A	A	A/G	A/C	T	T	G	4	0	ND	M
LA479	2008	2008-05-26	dry	50	Female	43410	T	A	C/T	C/T	C	C	G	G	A	T	C/T	G	C/T	A	A/C	C	C	A/T	A	G	C	C	G/T	G	8	0	ND	M
LA480	2008	2008-05-26	dry	13	Male	29010	T	A	C	T	C	C/G	G	G	T	C	C/T	A/G	C	A	C	C	C/T	A	A	G	A/C	C/T	T	G	6	0	ND	M
LA481	2008	2008-05-26	dry	12	Female	32810	T	A	T	C	C	C	G	A	T	C	T	G	C	C		C	C	A	A	G	C	T	T	G	0	1	38	S
LA482	2008	2008-05-27	dry	55	Male	ND	T	A	C/T	T	C	C	G	G	T	T	C/T	G	C/T	A	A	C	C	A	A	A	A	T	G/T	G	5	0	ND	M
LA483	2008	2008-05-27	dry	60	Male	11750	C	A	C/T	T	C	C	G	G	A	T	T	G	C	A/C	C	A/C	C	A/T	A	G	A/C	T	T	G	5	0	ND	M
LA485	2008	2008-05-27	dry	20	Female	33340	C	A	C	T	C/G	C/G	G	G	A/T	T	C/T	A/G	C	A/C	C	C	C/T	A	A	G	A/C	C/T	T	G	10	0	ND	M
LA486	2008	2008-05-27	dry	15	Male	39550	C/T	A	C	T	C	G	G	G	A	C	C/T	G	C/T	A	C	C	T	A	A	G	A/C	T	G/T	G	5	0	ND	M
LA487	2008	2008-05-28	dry	12	Female	42800	T	A	C/T	T	C	C	G	G	A	T	C/T	A/G	C	A/C	A/C	A/C	C	A/T	A/C	G	A	T	T	G	8	0	ND	M
LA488	2008	2008-05-28	dry	13	Male	39560	T	A	C	T	C/G	C	G	A/G	T	C/T	C	A/G	C	A	C	C	C/T	T	A	G	C	T	T	G	5	0	ND	M
LA490	2008	2008-05-29	dry	22	Female	24170	T	A	C	T	C	C/G	G	G	T	C/T	C/T	G	C	A/C	A/C	C	C	A	A	A/G	A/C	C/T	G/T	G	9	0	ND	M
LA491	2008	2008-05-29	dry	10	Male	24490	C/T	A	C/T	T	C/G	C/G	G	G	A/T	T	C/T	A/G	C	A/C	A/C	C	C	A	A/C	G	A/C	C/T	G/T	G	13	0	ND	M
3D7	N/A	N/A	N/A	N/A	N/A	N/A	C	G	C	T	C	C	G	G	A	C	T	G	C	A	C	C	C	A	A	G	A	T	T	G	0	0	control	S
DD2	N/A	N/A	N/A	N/A	N/A	N/A	T	A	T	C	C	G	G	A	T	T	T	A	T	C	A	A	T	A	C	A	A	C	G	T	0	0	control	S
HP710	N/A	N/A	N/A	N/A	N/A	N/A	T	A	C	C	C	G	G	A	T	C	C/T	A	C	C	C	C	T	A	A	G	C	C	G	T	1	0	control	S
V1S	N/A	N/A	N/A	N/A	N/A	N/A	T	A	T	T	C	C	G	A	T	T	T	A	T	C	A	A	C	T	C	A	C	C	G	T	0	0	control	S
W2-8E	N/A	N/A	N/A	N/A	N/A	N/A	T	A	T	C	C	G	G	A	T	T	T	A	T	C	A	A	T	A	C	A	A	C	G	T	0	0	control	S
W2-8E + 3D7	N/A	N/A	N/A	N/A	N/A	N/A	C/T	A/G	C/T	C/T	C	C/G	G	A/G	A/T	C/T	T	A/G	C/T	A/C	A/C	A/C	C/T	A	A/C	A/G	A	C/T	G/T	G/T	20	0	control	M
LA439-03	2008	2008-04-23	rainy	30	Male	N/A	C	A	T	T	C	C	G	G	T	T	T	G	C	C	C	C	T	T	A	G	C	C	T	G	0	0	control	S
LA439-04	2008	2008-04-23	rainy	30	Male	N/A	T	A	C	T	C	C	G	G	A	T	C	G	C	A	C	A	T	A	A	G	C	C	T	G	0	0	control	S
LA439-05	2008	2008-04-23	rainy	30	Male	N/A	C	A	T	T	C	C	G	G	T	T	T	G	C	C	C	C	T	A	A	G	C	C	T	G	0	0	control	S
LA439-20	2008	2008-04-23	rainy	30	Male	N/A	T	A	C	T	C	C	G	G	A	T	C	G	C	A	C	A	T	A	A	G	C	C	T	G	0	0	control	S
LA439-25	2008	2008-04-23	rainy	30	Male	N/A	C	A	T	T	C	C	G	G	T	T	T	G	C	C	C	C	T	T	A	G	C	C	T	G	0	0	control	S
LA439-28	2008	2008-04-23	rainy	30	Male	N/A	C	A	T	T	C	C	G	G	T	T	T	G	C	C	C	C	T	A	A	G	C	C	T	G	0	0	control	S
BMP18	2012	2012-01-19	rainy	24	Female	56400	C	A	C/T	C/T	C	C/G	G	G	A	C/T	C/T	G	C	A/C	C	A/C	T	A	A	G	A	C	T	G	7	0	ND	M
BMP11	2012	2012-01-19	rainy	24	Female	57620	T	A	C/T	T	C	C/G	G	A/G	A	T	C/T	A	T	A	C	A/C	C/T	A/T	A/C	G	C	T	T	G	9	0	ND	M
BMP04	2012	2012-01-20	rainy	36	Male	11900	T	A	C	T	G	C	G	G	A	T	T	A	C	A	C	C	T	T	A	G	A	T	T	G	0	0	2	S
BMP02	2012	2012-01-20	rainy	24	Female	164480	T	A	C	T	C	C	G	G	A	T	T	G	C	A	A	C	C	A	C	A	A	T	T	G	0	0	1	S
BMP17	2012	2012-01-20	rainy	36	Male	77780	C	A	C/T	C/T	C	C/G	G	G	A/T	C/T	C/T	G	C/T	A	A/C	A/C	C/T	A	A	G	A/C	C/T	G/T	G	14	0	ND	M
BMP26	2012	2012-02-28	rainy	28	Female	47680	T	A	C/T	T	C	G	G	G	A	T	T	A	C	A	C	C	C	A	C	G	C	T	T	G	1	0	54	S
BMP09	2012	2012-02-09	rainy	48	Male	5640	T	A	C	T	C	G	G	G	A	C	T	G	T	A	C	C	C	A	C	G	C	T	G	G	0	0	3	S
BMP38	2012	2012-02-28	rainy	7	Female	2260	T	A	T	T	C	C/G	G	G	A	C/T	T	G	C	A	A	C	C	A	A	G	C	T	T	G	2	0	ND	M
BMP55	2012	2012-03-02	rainy	7	Male	40600	T	A	C	C	G	G	G	G	A	C	T	G	C	A	A	C	T	A	C	G	A	T	T	G	0	0	9	S
BMP62	2012	2012-03-02	rainy	36	Female	6000	T	A		T	C	C/G	G	G	A/T	C/T	C/T	G	C/T	C	C	A	T	A	A	A/G	A/C	C/T	G	G	8	1	ND	M
BMP61	2012	2012-03-02	rainy	23	Female	ND	C/T	A	C	C/T	C	C	G	G	A/T	C/T	C/T	A/G	C/T	A	A	C	C	A	A	G	A/C	T	T	G	8	0	ND	M
BMP41	2012	2012-02-28	rainy	60	Female	4100	T	A	C	C	C	G	G	G	T	T	T	A	C	C	C	C	C	A	A	G	A	T	T	G	0	0	7	S
BMP40	2012	2012-02-29	rainy	11	Male	ND	C	A/G	C	T	C	C/G	G	G	A/T	C/T	C/T	G	C	A	C	A/C	C/T	A	A	G	A/C	C/T	T	G	9	0	ND	M
BMP28	2012	2012-02-28	rainy	47	Female	ND	C	A	T	T	C	C/G	G	G	T	T	C/T	G	C		A/C	C	C	A	C	A/G	C	C/T	T	G	5	1	ND	M
BMP29	2012	2012-02-28	rainy	36	Male	27420	C/T	A	C/T	T	C/G	C	G	A/G	A/T	C/T	T	G	T	A	A/C	C	C/T	A	A	G	A	T	T	G	9	0	ND	M
BMP14	2012	2012-02-28	rainy	12	Male	8120	T	A	C	T	C/G	C/G	G	A/G	A/T	T	T	A	C	C	C	C	T	T	A	G	C	T	T	G	4	0	ND	M
BMP47	2012	2012-03-01	rainy	48	Male	3580	C/T	A/G	C	C/T	C	C	G	G	A	T	C	A/G	C	A	C	A/C	C	A	A	A/G	C	C	G/T	G	7	0	ND	M
BMP43	2012	2012-02-28	rainy	22	Male	2520	T	A/G	C	T	C/G	C	G	G	A/T	C/T	T	G	T	A	C	A/C	T	A	A	A/G	A	C	T	G	6	0	ND	M
BMP56	2012	2012-03-01	rainy	24	Male	9280	T	A	C	T	C	C	G	G	A	T	T	A	T	A	A	A	C	A	C	G	A	T	T	G	0	0	53	S
BMP30	2012	2012-02-28	rainy	14	Female	ND	C/T	A	C/T	T	C	C	G	G	A		T	G	T		C	C	C	A	A	G	C	T	T	G	2	2	ND	M
BMP34	2012	2012-02-29	rainy	18	Male	ND	T	A	C	T	C	C	G	G	A	T	T	A	T	A	A	C	C	A	A	G	C	T	T	G	0	0	5	S
BMP32	2012	2012-02-29	rainy	36	Male	5320	T	A	C/T	C/T	C	C	G	G	A/T	C	T	A/G	C/T	C	C	C	T	A/T	A	G	A	T	G/T	G	7	0	ND	M
BMP37	2012	2012-02-28	rainy	36	Male	69180	T	A	T	T	C	C	G	G	A/T	C/T	T	G	C	A	C	A/C	T	A/T	A	G	A	C/T	G/T	G	7	0	ND	M
BMP54	2012	2012-03-02	rainy	60	Female	45440	T	A	C/T	T	C	C	G	G	A/T	C	T	G	C/T	A/C	C	A/C	T	A	A	G	A	T	G/T	G	7	0	ND	M
BMP31	2012	2012-02-29	rainy	17	Male	7300	T	A	T	T	C/G	C	G	G	A	C/T	T	A/G	C/T	A	C	C	C	A	A	A	C	C/T	T	G	5	0	ND	M
BMP33	2012	2012-02-28	rainy	36	Male	2160	C/T	A	C/T	T	C/G	C/G	G	G	A/T	T	C/T	A/G	T	A/C	A	C	C/T	A	C	G	A	T	T	G	9	0	ND	M
BMP35	2012	2012-02-29	rainy	7	Female	2980	C	A	T	T	C	C	G	G	A	C	T	G	T	A	A	C	T	A	A	G	C	T	T	G	0	0	6	S
BMP66	2012	2012-03-02	rainy	36	Female	204780	T	A	C	T	C	C	G	G	A	C	T	G	C	A	C	A	C	A	A	G	C	C	T	G	0	0	11	S
BMP36	2012	2012-02-29	rainy	24	Male	11860	C	A/G	C/T	T	C	C/G	G	G	A/T	C/T	T	A/G	C	A/C	C	A/C	T	A	A/C	A/G	A	C/T	T	G	12	0	ND	M
BMP20	2012	2012-04-11	rainy	24	Female	31480	C	A	C	C/T	C/G	C	G	G	A/T	T	C	A/G	T	A	C	A/C	C	A	A	G	A/C	C/T	G/T	G	8	0	ND	M
BMP45	2012	2012-06-04	dry	57	Male	125200	T	A	C	C	C	C	G	G	A	T	T	G	C	A	C	A	C	T	A	A	C	T	G	G	0	0	8	S
BMP46	2012	2012-06-05	dry	36	Female	12960	T	A/G	C/T	C/T	C	C/G	G	G	A/T	C/T	T	G	C	A	C	A/C	C/T	A	A	A/G	A/C	C/T	G/T	G	12	0	ND	M
BMP58	2012	2012-06-05	dry	60	Male	11960	T	A	C	T	C	C	G	G	A	T	C	G	C	A	C	C	C	A	A	G	A	T	G/T	G	1	0	55	S
BMP49	2012	2012-07-02	dry	13	Male	3380	C	A	C	T	C	C	G	A	A	C/T	T	A/G	C	A	C	A/C	C/T	A	A	G	C	C	T	G	4	0	ND	M
BMP67	2012	2012-07-03	dry	36	Male	15320	C/T	A	C/T	C/T	C	C	G	G	A	T	T	A	C	A	C	A/C	C	A	A	G	A/C	C/T	T	G	6	0	ND	M
BMP64	2012	2012-07-04	dry	48	Female	21240	C/T	A	C	C/T	C	C/G	G	A/G	A	T	T	A	T	A	C	C	T	A	A	G	A	T	G/T	G	5	0	ND	M
BMP50	2012	2012-07-02	dry	24	Female	13660	T	A	C	T	C	G	G	A	A	C	C/T	A/G	C	A	A	C	C	A/T	A	A/G	A/C	T	G/T	G	7	0	ND	M
BMP44	2012	2012-07-03	dry	24	Female	ND	C/T	A	C	C/T	C/G	C/G	G	G	A	C/T	C	A	C/T	A	C	A/C	T	A/T	A	A/G	C	T	G/T	G	10	0	ND	M
BMP51	2012	2012-07-02	dry	48	Male	7880	T	A	C	T	C	C	G	G	A/T	C/T	C/T	G	C	A	C	A/C	T	A	A/C	G	A/C	T	T	G	6	0	ND	M
BMP21	2012	2012-07-05	dry	60	Male	ND	T	A	T	T	C	G	G	G	A	C	C	A	T	A	C	A	C	A	C	A	C	T	T	G	0	0	4	S
BMP65	2012	2012-07-04	dry	48	Female	6060	C/T	A	C/T	T	C/G	C	G	A/G	A	C/T	T	G	C	A	C	C	C	T	A	A/G	C	C/T	T	G	7	0	ND	M
BMP63	2012	2012-07-04	dry	46	Male	16520	C	A	T	T	C	C	G	G	A	T	C	A	T	A	C	A	C	A	C	A	A	C	T	G	0	0	10	S
BMP53	2012	2012-07-04	dry	60	Female	30480	T	A	C	T	C	C/G	G	G	A	C/T	T	G	C	A	C	C	C	A	A	G	A	C/T	T	G	4	0	ND	M
BMP24	2012	2012-07-05	dry	48	Male	25920	T	A	C/T	T	C/G	C	G	G	A/T	C	C/T	G	C	A	C	C	C	A	A	A/G	A/C	T	T	G	7	0	ND	M
BMP23	2012	2012-07-05	dry	5	Male	31600	C	A/G	C/T	C/T	C	C/G	G	A/G	A/T	C	T	G	C	C	A/C	C	C	A	A	A/G	A/C	T	T	G	9	0	ND	M
BMP25	2012	2012-07-05	dry	18	Female	360	C	A	T	T	C	C/G	G	G	A/T	C/T	C/T	G	T	A	C	C	C	A	A	A	C	C	T	G	4	0	ND	M
BMP68	2012	2012-07-03	dry	60	Female	7580	T	A	C	T	C	C	G	G	T	C	T	G	C	A	C	C	C	A	A	G	A/C	C	T	G	1	0	56	S
BMP59	2012	2012-07-03	dry	16	Female	6220	T	A		T	C	C	G	G	A/T	C/T	C/T	G	C/T	A	C	A	C	A	A	G	A	C/T	G/T	G	6	1	ND	M
BMP48	2012	2012-07-04	dry	48	Female	7440	C/T	A	C	C/T	C/G	C/G	G	G	A/T	T	C/T	G	C/T	A	C	C	C/T	A/T	A	A/G	A/C	C/T	G/T	G	13	0	ND	M
BMP01	2012	2012-01-18	rainy	36	Female	33280	T	A	C	T	C	C	G	G	A	T	T	A	T	A	A	A	C	A	C	G	A	T	T	G	0	0	53	S
